# Supplementary material for: A Global Identification of Protein Disulfide Isomerases from ‘duli’ Pear (Pyrus betulaefolia) and Their Expression Profiles under Salt Stress
Source: Genes (Basel). 2024 Jul 23;15(8):968. doi: 10.3390/genes15080968 (PMC11353384; doi:10.3390/genes15080968)
Supplement: Supplementary file 1 [file genes-15-00968-s001.zip]

Archive with 1 entries (1 files):
- genes-3061069-supplementary.pdf
